# Supplementary material for: Effects of the Implementation of an Intervention Based on Falls Education Programmes on an Older Adult Population Practising Pilates–A Pilot Study
Source: Int J Environ Res Public Health. 2023 Jan 10;20(2):1246. doi: 10.3390/ijerph20021246 (PMC9859372; doi:10.3390/ijerph20021246)
Supplement: Supplementary file 1 [file ijerph-20-01246-s001.zip]

Archive with 1 entries (1 files):
- ijerph-2035300-supplementary.pdf
